# Supplementary material for: Differential Effect of Fructose in the Presence or Absence of Fatty Acids on Circadian Metabolism in Hepatocytes
Source: Metabolites. 2023 Jan 17;13(2):138. doi: 10.3390/metabo13020138 (PMC9961817; doi:10.3390/metabo13020138)
Supplement: Supplementary file 1 [file metabolites-13-00138-s001.zip]

Archive with 1 entries (1 files):
- metabolites-2103407-supplementary.pdf
